# Supplementary material for: SPRED2: A Novel Regulator of Epithelial-Mesenchymal Transition and Stemness in Hepatocellular Carcinoma Cells
Source: Int J Mol Sci. 2023 Mar 5;24(5):4996. doi: 10.3390/ijms24054996 (PMC10003366; doi:10.3390/ijms24054996)
Supplement: Supplementary file 1 [file ijms-24-04996-s001.zip]

Archive with 1 entries (1 files):
- ijms-2171251-supplementary.pdf
